# Supplementary material for: Analysis of 3D genomic interactions identifies candidate host genes that transposable elements potentially regulate
Source: Genome Biol. 2018 Dec 13;19:216. doi: 10.1186/s13059-018-1598-7 (PMC6292174; doi:10.1186/s13059-018-1598-7)
Supplement: Supplementary file 2 — Supplementary Tables. This file contains 5 supplementary tables for this paper. Table S1. List of 4Tran samples. Table S2. List of oligos used for 4Tran. Table S3. Integration differences between mouse strains with annotations of sequence variants from the Mouse Genome Project Database. Table S4. Differential interactions. Table S5. List of Potential Regulatory Interactions. (XLSX 151 kb) [file 13059_2018_1598_MOESM2_ESM.xlsx]

## Sheet: Table S1
Table S1 - List samples
Assay	Cell Type	Strain	Bait/Probe	Figures	Replicates	Read type	Reads mapped	Observed baits	Number of interactions
4Tran-PCR	mES cells	129/Ola	IAPEz bait 1	Fig.1	1	Single-end	19089663	NA	NA
			IAPEz bait 2	Fig.1	1	Single-end	561576	NA	NA
			ETnERV bait 2	Fig.1	1	Single-end	1822730	95	NA
			MuLV/RLTR4 rep 1	Fig.1	2	Single-end	1765856	88
			MuLV/RLTR4 rep2	Fig.1	2	Single-end	900755	72	NA
			RLTR6 bait 1	Fig.1	1	Single-end	354253	195	NA
			RLTR6 bait 2	Fig.1	1	Single-end	1578081	212	NA
	B cell	C57/Bl6	IAPEz bait 1	Fig.2	1	Single-end	4386998	NA	NA
			ETnERV bait 1 rep1	Fig.2 and 3	3	Single-end	1715379	NA	NA
			ETnERV bait 1 rep2	Fig.2 and 3	3	Single-end	4519766	174	NA
			ETnERV bait 1 rep3	Fig.2 and 3	3	Single-end	3768917	143	NA
			MuLV/RLTR4 rep1	Fig.2 and 3	2	Single-end	5743616	115	NA
			MuLV/RLTR4 rep2	Fig.2 and 3	2	Single-end	4587172	103	NA
			RLTR6 bait 2	Fig.2	1	Single-end	4667472	223	NA
	B cell	129S6	ETnERV bait 1 rep1	Fig.2	2	Single-end	3037995	156	NA
			ETnERV bait 1 rep2	Fig.2	2	Single-end	3159559	120	NA
			MuLV/RLTR4 rep1	Fig.2 and S2	2	Single-end	5148007	110	NA
			MuLV/RLTR4 rep2	Fig.2 and S2	2	Single-end	2534114	77	NA
	MEFs	129S1	ETnERV bait 1 rep1	Fig.1, S2, S3	2	Single-end	384513	224	NA
			ETnERV bait 1 rep2	Fig.1, S2, S3	2	Single-end	397051	218	NA
4Tran-Capture	HeLa	F2	Mer41B rep1	Fig.5 and 6	2	Paired-end	39388018	943	4913
			Mer41B rep2	Fig.5 and 6	2	Paired-end	22995960	943
	HeLa + Ifng	F2	Mer41B rep1	Fig.5 and 6	2	Paired-end	21627650	461	2107
			Mer41B rep2	Fig.5 and 6	2	Paired-end	12975346	461
	B cell	C57/Bl6	IAPRLTR	Fig.S5	1	Paired-end		NA	NA
Hi-C	HeLa	F2		Figure 4	1	Paired-end	120948933
Public data used
Assay	Cell Type	Database	Assession Number	Peak file
Hi-C	CH12	GEO	GSE63525
Hi-C	hES	GEO	GSE35156
Microarray	HeLa (IFNG)	GEO	GSE103363
RNA-seq	HeLa (IFNG)	GEO	GSE75956
FAIRE-Seq	HeLa (IFNG)	ENCODE	ENCFF000TJY
FAIRE-Seq	HeLa (IFNG)	ENCODE	ENCFF001UYL	Yes
ChIP-seq (STAT1)	HeLa (IFNG)	ENCODE	ENCFF002CTG	Yes
ChIP-seq (H3K9me3)	CH12	ENCODE	ENCSR000DHO	Yes
ChIP-seq (H3K4me1)	HeLa	ENCODE	ENCSR000APW	Yes
ChIP-Seq (KAT2A)	HeLa	ENCODE	ENCFF001VIK	Yes
ChIP-Seq (SMARCC1)	HeLa	ENCODE	ENCFF002CRT	Yes
ChIP-Seq (SMARCC2)	HeLa	ENCODE	ENCFF002CRU	Yes
ChIP-Seq (BDP1)	HeLa	ENCODE	ENCFF002CRV	Yes
ChIP-Seq (BRCA1)	HeLa	ENCODE	ENCFF002CRW	Yes
ChIP-Seq (BRF1)	HeLa	ENCODE	ENCFF002CRX	Yes
ChIP-Seq (BRF2)	HeLa	ENCODE	ENCFF002CRY	Yes
ChIP-Seq (SMARCA4)	HeLa	ENCODE	ENCFF002CRZ	Yes
ChIP-Seq (CEBPB)	HeLa	ENCODE	ENCFF002CSA	Yes
ChIP-Seq (FOS)	HeLa	ENCODE	ENCFF002CSB	Yes
ChIP-Seq (CHD2)	HeLa	ENCODE	ENCFF002CSC	Yes
ChIP-Seq (JUN)	HeLa	ENCODE	ENCFF002CSD	Yes
ChIP-Seq (RCOR1)	HeLa	ENCODE	ENCFF002CSF	Yes
ChIP-Seq (E2F1)	HeLa	ENCODE	ENCFF002CSG	Yes
ChIP-Seq (E2F4)	HeLa	ENCODE	ENCFF002CSH	Yes
ChIP-Seq (E2F6)	HeLa	ENCODE	ENCFF002CSI	Yes
ChIP-Seq (ELK1)	HeLa	ENCODE	ENCFF002CSJ	Yes
ChIP-Seq (ELK4)	HeLa	ENCODE	ENCFF002CSK	Yes
ChIP-Seq (GTF2F1)	HeLa	ENCODE	ENCFF002CSL	Yes
ChIP-Seq (SMARCB1)	HeLa	ENCODE	ENCFF002CSN	Yes
ChIP-Seq (IRF3)	HeLa	ENCODE	ENCFF002CSO	Yes
ChIP-Seq (JUND)	HeLa	ENCODE	ENCFF002CSP	Yes
ChIP-Seq (MAX)	HeLa	ENCODE	ENCFF002CSR	Yes
ChIP-Seq (MAZ)	HeLa	ENCODE	ENCFF002CSS	Yes
ChIP-Seq (MXl1)	HeLa	ENCODE	ENCFF002CST	Yes
ChIP-Seq (NFYA)	HeLa	ENCODE	ENCFF002CSU	Yes
ChIP-Seq (NFYB)	HeLa	ENCODE	ENCFF002CSV	Yes
ChIP-Seq (NRF1)	HeLa	ENCODE	ENCFF002CSW	Yes
ChIP-Seq (EP300)	HeLa	ENCODE	ENCFF002CSX	Yes
ChIP-Seq (POL2RA)	HeLa	ENCODE	ENCFF002CSY	Yes
ChIP-Seq (POLR2Ap	HeLa	ENCODE	ENCFF002CSZ	Yes
ChIP-Seq (PRDM1)	HeLa	ENCODE	ENCFF002CTA	Yes
ChIP-Seq (RAD21)	HeLa	ENCODE	ENCFF002CTB	Yes
ChIP-Seq (RFX5)	HeLa	ENCODE	ENCFF002CTC	Yes
ChIP-Seq (POLR3A)	HeLa	ENCODE	ENCFF002CTD	Yes
ChIP-Seq (SMC3)	HeLa	ENCODE	ENCFF002CTE	Yes
ChIP-Seq (STAT3)	HeLa	ENCODE	ENCFF002CTH	Yes
ChIP-Seq (TBP)	HeLa	ENCODE	ENCFF002CTI	Yes
ChIP-Seq (TCF7L2)	HeLa	ENCODE	ENCFF002CTJ	Yes
ChIP-Seq (GTF3C2)	HeLa	ENCODE	ENCFF002CTL	Yes
ChIP-Seq (NR2C2)	HeLa	ENCODE	ENCFF002CTM	Yes
ChIP-Seq (USF2)	HeLa	ENCODE	ENCFF002CTN	Yes
ChIP-Seq (ZKSCAN1)	HeLa	ENCODE	ENCFF002CTO	Yes
ChIP-Seq (ZNF143)	HeLa	ENCODE	ENCFF002CTP	Yes
ChIP-Seq (ZNF274)	HeLa	ENCODE	ENCFF002CTQ	Yes
ChIP-Seq (ZZZ3)	HeLa	ENCODE	ENCFF002CTR	Yes
ChIP-Seq (MYC)	HeLa	ENCODE	ENCFF002DAT	Yes
ChIP-Seq (H4K20me1)	HeLa	ENCODE	ENCFF069BQG	Yes
ChIP-Seq (H2AFZ)	HeLa	ENCODE	ENCFF094MFL	Yes
ChIP-Seq (H3K4me2)	HeLa	ENCODE	ENCFF108DAJ	Yes
ChIP-Seq (H3k27ac)	HeLa	ENCODE	ENCFF144EOJ	Yes
ChIP-Seq (TAF1)	HeLa	ENCODE	ENCFF305QDB	Yes
ChIP-Seq (SREBF2)	HeLa	ENCODE	ENCFF365ICU	Yes
ChIP-Seq (MAFK)	HeLa	ENCODE	ENCFF405BKG	Yes
ChIP-Seq (H3K27me3)	HeLa	ENCODE	ENCFF410YQK	Yes
ChIP-Seq (MAFF)	HeLa	ENCODE	ENCFF411BAO	Yes
ChIP-Seq (DEK)	HeLa	ENCODE	ENCFF468XWV	Yes
ChIP-Seq (SUPT20H)	HeLa	ENCODE	ENCFF612ASR	Yes
ChIP-Seq (ZFP36)	HeLa	ENCODE	ENCFF640ORY	Yes
ChIP-Seq (UBTF)	HeLa	ENCODE	ENCFF675ZHC	Yes
ChIP-Seq (ZHX1)	HeLa	ENCODE	ENCFF708OJJ	Yes
ChIP-Seq (NFE2L2)	HeLa	ENCODE	ENCFF712LMP	Yes
ChIP-Seq (H3K9ac)	HeLa	ENCODE	ENCFF723WDR	Yes
ChIP-Seq (EZH2)	HeLa	ENCODE	ENCFF751GGI	Yes
ChIP-Seq (GABPA)	HeLa	ENCODE	ENCFF793BVO	Yes
ChIP-Seq (H3K4me3)	HeLa	ENCODE	ENCFF803UAY	Yes
ChIP-Seq (CTCF)	HeLa	ENCODE	ENCFF830KSV	Yes
ChIP-Seq (H3K79me2)	HeLa	ENCODE	ENCFF916VLX	Yes
ChIP-Seq (REST)	HeLa	ENCODE	ENCFF932CSV	Yes

## Sheet: Table S2
Table S2 - List of oligos
4Tran-PCR bait
IAPEz bait 1	Dpn primer	gtggtatatactgatggatc
	Csp6I primer	tgcccaatcattagatgtggct
IAPEz bait 2	Dpn primer	gagacctccgctaattgatc
	Csp6I primer	ggaggaagaagcagcccatt
ETnERV bait 1	Dpn primer	ggcctcctcagaaaaagatc
	Csp6I primer	cttgaaccatgggcaacagc
ETnERV bait 2	Dpn primer	tcgggccttcctgcgagatc
	Csp6I primer	tttgactggcaaccttcccc
MuLV/RLTR4	Dpn primer	gaaccggagaggattagatc
	Csp6I primer	gtcacctttggccagagctc
RLTR6 bait 1	Dpn primer	tcccctcttggggcgcgatc
	Csp6I primer	aagagctcgtttggtcgtcc
RLTR6 bait 2	Dpn primer	cgaggccctccatcgggatc
	Csp6I primer	actcttagggtgcaaacgca
Illumina adaptor + barcode + primer
CAAGCAGAAGACGGCATACGAGATCGGTCTCGGCATTCCTGCTGAACCGCTCTTCCGATCT-NNNN-Dpn primer
CAAGCAGAAGACGGCATACGA-Csp6I primer
Mer41B Capture-4Tran oligo
aggggctgggtaaaataaggctgagacctactgggctgcattcccaggaggttaggcattctaagtcacaggatgagataggaggtcggcacaagatacaggtcacaaagaccttgctga
IAPLTR Capture-4Tran oligo
tgttgggagccgcgcccacattcgccgttacaagatggcgctgacagctgtgttctaagtggtaaacaaataatctgcgcatg
GAPDH qPCR
ACAGTCAGCCGCATCTTCTT
GTTAAAAGCAGCCCTGGTGA
IFI6 qPCR
CCCATCTATCAGCAGGCTCC
AAAGCGATACCGCCTTCTG
Biotin fill-in assessment
GAAATATGTCAGAGGTGTTCCAAGAAGA
TTGCTTTCACTTTACTCTGTGGACTTG

## Sheet: Table S3
Region	TE	BL6	129	Verification
chr1:131,642,322-131,651,943	Mulv/RLTR4	X		Deletion
chr1:170,941,500-170,950,251	Mulv/RLTR4	X		Deletion
chr10:22,733,498-22,743,589	Mulv/RLTR4	X		Deletion
chr11:103,083,400-103,093,419	Mulv/RLTR4	X		Deletion
chr11:76,548,586-76,558,629	Mulv/RLTR4	X		Deletion
chr11:86,882,275-86,891,702	Mulv/RLTR4	X		Deletion
chr12:20,193,499-20,408,297	Mulv/RLTR4		X	Deletion	No annotated TE
chr13:67,884,555-67,893,708	Mulv/RLTR4	X		Deletion
chr14:54,291,848-54,298,356	Mulv/RLTR4	X		Deletion
chr19:60,924,710-60,934,566	Mulv/RLTR4	X		Deletion
chr3:152,322,814-152,332,773	Mulv/RLTR4	X		Deletion	No annotated TE
chr7:30,688,333-30,698,215	Mulv/RLTR4	X		Deletion
chr7:64,126,346-64,135,870	Mulv/RLTR4	X		Deletion
chr8:43,311,177-43,321,084	Mulv/RLTR4	X		Deletion
chr9:41,904,931-41,912,714	Mulv/RLTR4	X		Deletion
chr11:60,388,947-61,466,034	Mulv/RLTR4		X	Insertion
chr5:41,792,071-42,007,378	Mulv/RLTR4		X	Insertion	No annotated TE
chr10:41,585,939-42,430,308	Mulv/RLTR4		X	Insertion and deletion	No annotated TE
chr16:75,592,014-76,405,507	Mulv/RLTR4		X	Insertion and deletion
chr2:168,593,473-168,802,297	Mulv/RLTR4		X	Insertion and deletion	No annotated TE
chr3:82,792,196-83,021,266	Mulv/RLTR4		X	Insertion and deletion	No annotated TE
chr4:107,989,152-108,205,931	Mulv/RLTR4		X	Insertion and deletion
chr4:119,985,113-121,412,201	Mulv/RLTR4		X	Insertion and deletion	No annotated TE
chr4:122,597,124-123,204,895	Mulv/RLTR4		X	Insertion and deletion
chr4:145,392,433-145,621,765	Mulv/RLTR4		X	Insertion and deletion	No annotated TE
chr5:23,732,748-25,813,321	Mulv/RLTR4	X		Insertion and deletion
chr9:73,989,288-74,214,070	Mulv/RLTR4		X	Insertion and deletion	No annotated TE
chr1:192,591,953-192,801,624	Mulv/RLTR4		X	No variation	No annotated TE
chr1:193,197,193-193,403,331	Mulv/RLTR4		X	No variation	No annotated TE
chr10:5,716,519-5,727,102	Mulv/RLTR4	X		No variation
chr10:50,395,937-50,603,562	Mulv/RLTR4		X	No variation
chr12:18,792,964-19,004,966	Mulv/RLTR4		X	No variation	No annotated TE
chr12:69,546,177-69,556,171	Mulv/RLTR4	X		No variation
chr16:93,696,936-93,706,889	Mulv/RLTR4	X		No variation
chr2:17,397,061-17,602,989	Mulv/RLTR4		X	No variation	No annotated TE
chr5:15,995,039-16,204,627	Mulv/RLTR4		X	No variation	No annotated TE
chr5:45,395,085-45,608,974	Mulv/RLTR4		X	No variation	No annotated TE
chr11:59,790,290-60,019,879	Mulv/RLTR4		X	SNPs	No annotated TE
chr13:61,938,402-61,958,949	ETnERV	X		Deletion
chr14:18,254,333-18,257,837	ETnERV	X		Deletion
chr14:50,201,861-50,209,186	ETnERV	X		Deletion
chr14:73,187,331-73,194,742	ETnERV	X		Deletion
chr14:8,743,474-8,750,561	ETnERV	X		Deletion
chr15:5,190,017-5,409,080	EtnERV	X		Deletion	No annotated TE
chr15:18,519,964-18,527,173	ETnERV	X		Deletion
chr16:30,906,088-30,913,674	ETnERV	X		Deletion
chr16:91,248,629-91,254,978	ETnERV	X		Deletion
chr2:144,148,983-144,156,254	ETnERV	X		Deletion
chr4:155,915,261-155,922,366	ETnERV	X		Deletion
chr7:7,066,593-7,070,008	ETnERV	X		Deletion
chr8:128,747,000-128,753,786	ETnERV	X		Deletion
chr1:14,599,571-14,799,107	ETnERV	X		Insertion and deletion	No annotated TE
chr11:39,586,143-40,010,456	ETnERV		X	Insertion and deletion	No annotated TE
chr13:98,597,500-98,812,612	ETnERV		X	Insertion and deletion	No annotated TE
chr16:63,993,813-64,204,183	ETnERV		X	Insertion and deletion
chr4:70,191,924-70,610,141	ETnERV		X	Insertion and deletion	No annotated TE
chr4:72,398,514-72,815,649	ETnERV		X	Insertion and deletion	No annotated TE
chr4:74,978,650-75,616,959	ETnERV		X	Insertion and deletion	No annotated TE
chr5:123,580,952-124,226,847	ETnERV		X	Insertion and deletion
chr7:17,998,012-18,412,644	ETnERV		X	Insertion and deletion
chr7:29,753,517-30,225,898	ETnERV		X	Insertion and deletion
chr8:33,387,256-33,811,546	ETnERV		X	Insertion and deletion	No annotated TE
chr8:4,180,969-4,822,368	ETnERV		X	Insertion and deletion	No annotated TE
chr9:35,997,885-36,219,819	ETnERV		X	Insertion and deletion
chr1:13,815,133-13,819,097	ETnERV	X		No variation
chr1:50,382,454-50,387,877	ETnERV	X		No variation
chr10:7,344,549-7,352,274	ETnERV	X		No variation
chr18:4,532,283-4,539,406	ETnERV	X		No variation
chr18:54,326,694-54,334,051	ETnERV	X		No variation
chr19:29,081,784-29,086,652	ETnERV	X		No variation
chr3:5,197,490-5,408,948	ETnERV		X	No variation	No annotated TE
chr5:64,013,273-64,020,626	ETnERV	X		No variation
chr5:93,763,207-93,764,954	ETnERV	X		No variation
chrX:118,391,831-118,805,127	ETnERV		X	No variation

## Sheet: Table S4
Table S4	Differential interactions
bait			interaction
chr	start	end	chr	start	end	baseMean	log2FoldChange	lfcSE	stat	pvalue	padj
chr10	105287290	105287888	chr10	105274936	105275381	22.3039	-3.04608	0.527205	-5.7778	7.5683e-09	2.78135e-06
chr10	105287290	105287888	chr10	105275382	105275537	24.5337	-3.71491	0.572217	-6.49213	8.46305e-11	6.22034e-08
chr13	111615509	111616134	chr13	111598372	111598907	16.3839	-2.47583	0.559175	-4.42765	9.52662e-06	0.00140041
chr14	56297040	56298269	chr14	56273517	56274436	16.1843	-3.59604	0.672649	-5.34609	8.98751e-08	2.20194e-05
chr14	56297040	56298269	chr14	56274437	56274974	14.0623	-3.81097	0.75087	-5.07541	3.86658e-07	8.11982e-05
chr15	91191365	91191786	chr15	91224386	91225098	38.2768	-2.05276	0.343743	-5.97179	2.34666e-09	1.14986e-06
chr18	8910170	8911727	chr18	8891206	8891574	24.0573	-2.55599	0.466378	-5.4805	4.24131e-08	1.24695e-05
chr5	57664501	57665803	chr5	57754235	57755335	8.12375	-7.15317	1.58962	-4.49991	6.79822e-06	0.00111038
chr8	103403251	103404338	chr8	103378246	103378748	10.2888	-3.57362	0.876711	-4.07617	4.57836e-05	0.00517706

## Sheet: Table S5
Table S5 - List of potential regulatory MER41 interactions
Capture bait				Interaction				TSS overlap
Chr	Start	End		Chr	Start	End		Chr	Start	End	Gene name
chr1	17768083	17768754		chr1	17799314	17799791		chr1	17764250	17768250	RCC2
chr1	22108920	22110608		chr1	22117337	22118477		chr1	22107692	22111692	USP48
chr1	23888167	23888920		chr1	23922708	23923543		chr1	23884285	23888285	ID3
chr1	24018121	24018843		chr1	23922708	23923543		chr1	24016269	24020269	RPL11
chr1	27998744	27999013		chr1	28017129	28017348		chr1	27996724	28000724	IFI6
chr1	27998744	27999013		chr1	28022423	28022674		chr1	27996724	28000724	IFI6
chr1	28051310	28052391		chr1	28022423	28022674		chr1	28050490	28054490	FAM76A
chr1	28051310	28052391		chr1	28017129	28017348		chr1	28050490	28054490	FAM76A
chr1	31535418	31537699		chr1	31611866	31612085		chr1	31536564	31540564	PUM1
chr1	31538501	31539221		chr1	31611866	31612085		chr1	31536564	31540564	PUM1
chr1	32280758	32281619		chr1	32055145	32055229		chr1	32279652	32283652	SPOCD1
chr1	46598594	46600218		chr1	46614548	46614870		chr1	46597043	46601043	LOC101929626
chr1	100109957	100111690		chr1	100001342	100001890		chr1	100109431	100113431	PALMD
chr1	100111691	100112268		chr1	100001342	100001890		chr1	100109431	100113431	PALMD
chr1	100112269	100112525		chr1	100001342	100001890		chr1	100109431	100113431	PALMD
chr1	109939165	109939693		chr1	109829642	109829982		chr1	109938567	109942567	SORT1
chr1	113614182	113615328		chr1	113394205	113395979		chr1	113613724	113617724	LOC100996251
chr1	113614182	113615328		chr1	113394205	113395979		chr1	113613792	113617792	LRIG2
chr1	145097470	145097844		chr1	145089736	145090192		chr1	145094407	145098407	SEC22B
chr1	145097845	145098560		chr1	145089736	145090192		chr1	145094407	145098407	SEC22B
chr1	145097470	145097844		chr1	145090193	145092235		chr1	145094407	145098407	SEC22B
chr1	151512096	151512501		chr1	151047833	151048389		chr1	151510781	151514781	TUFT1
chr1	155231779	155232093		chr1	155335840	155336527		chr1	155230176	155234176	SCAMP3
chr1	165600963	165601609		chr1	165643179	165643444		chr1	165598110	165602110	MGST3
chr1	172501789	172501966		chr1	172645590	172645854		chr1	172499489	172503489	SUCO
chr1	228594503	228595359		chr1	228636265	228636867		chr1	228592517	228596517	TRIM11
chr1	234746787	234747659		chr1	234628862	234629185		chr1	234743271	234747271	IRF2BP2
chr1	244815489	244816007		chr1	244984429	244984989		chr1	244814350	244818350	DESI2
chr2	11606335	11606656		chr2	11262449	11262810		chr2	11604303	11608303	E2F6
chr2	69240416	69241775		chr2	69677220	69678031		chr2	69238276	69242276	ANTXR1
chr2	105718692	105719340		chr2	106083344	106084421		chr2	105717402	105721402	UTAT33
chr2	113191302	113192318		chr2	113208989	113209354		chr2	113189222	113193222	RGPD8
chr2	113299709	113300074		chr2	113208989	113209354		chr2	113297789	113301789	LOC105373562
chr2	113299709	113300074		chr2	113208989	113209354		chr2	113297492	113301492	POLR1B
chr3	11178488	11179764		chr3	11310799	11311005		chr3	11176779	11180779	HRH1
chr3	15246600	15246970		chr3	15442919	15443169		chr3	15245466	15249466	COL6A4P1
chr3	15248178	15249214		chr3	15442919	15443169		chr3	15245466	15249466	COL6A4P1
chr3	15246600	15246970		chr3	15442919	15443169		chr3	15245733	15249733	CAPN7
chr3	15248178	15249214		chr3	15442919	15443169		chr3	15245733	15249733	CAPN7
chr3	44802714	44803235		chr3	44478803	44478909		chr3	44801173	44805173	KIAA1143
chr3	44802714	44803235		chr3	44478803	44478909		chr3	44801209	44805209	KIF15
chr3	45265446	45266037		chr3	45106610	45106859		chr3	45265814	45269814	TMEM158
chr3	45267703	45267961		chr3	45106610	45106859		chr3	45265814	45269814	TMEM158
chr3	45266038	45266399		chr3	45106610	45106859		chr3	45265814	45269814	TMEM158
chr3	45730635	45732395		chr3	45106610	45106859		chr3	45728374	45732374	LIMD1-AS1
chr3	45730635	45732395		chr3	45106610	45106859		chr3	45728733	45732733	SACM1L
chr3	49466209	49466815		chr3	49243901	49244241		chr3	49464757	49468757	NICN1
chr3	178789211	178789935		chr3	179072646	179073355		chr3	178787656	178791656	ZMAT3
chr3	196696198	196696452		chr3	196569388	196570120		chr3	196693742	196697742	PIGZ
chr4	38666779	38666942		chr4	38318841	38319291		chr4	38664249	38668249	KLF3-AS1
chr4	38667012	38667470		chr4	38318841	38319291		chr4	38664249	38668249	KLF3-AS1
chr4	38666779	38666942		chr4	38318841	38319291		chr4	38663790	38667790	KLF3
chr4	38667012	38667470		chr4	38318841	38319291		chr4	38663790	38667790	KLF3
chr4	54242944	54243702		chr4	54186560	54188360		chr4	54241820	54245820	FIP1L1
chr4	129208024	129209104		chr4	129244441	129245370		chr4	129207984	129211984	PGRMC2
chr4	153701003	153701669		chr4	154039168	154039702		chr4	153698916	153702916	TIGD4
chr4	153701003	153701669		chr4	154039168	154039702		chr4	153699089	153703089	ARFIP1
chr4	156873343	156874405		chr4	156809026	156809542		chr4	156873048	156877048	CTSO
chr4	159093882	159095311		chr4	158930966	158931647		chr4	159092202	159096202	FAM198B
chr4	159093882	159095311		chr4	158930966	158931647		chr4	159089904	159093904	FAM198B-AS1
chr5	5421991	5422339		chr5	5079451	5080004		chr5	5420786	5424786	ICE1
chr5	23506768	23507120		chr5	23352804	23354970		chr5	23505718	23509718	PRDM9
chr5	32312118	32313412		chr5	32347967	32348611		chr5	32311114	32315114	MTMR12
chr5	40677555	40679231		chr5	40356391	40356599		chr5	40678032	40682032	PTGER4
chr5	40679232	40679622		chr5	40356391	40356599		chr5	40678032	40682032	PTGER4
chr5	43515485	43515812		chr5	44784106	44784478		chr5	43513273	43517273	C5orf34
chr5	57754235	57755335		chr5	57664501	57665803		chr5	57753966	57757966	PLK2
chr5	89705841	89707887		chr5	89677180	89678158		chr5	89703603	89707603	CETN3
chr5	89705841	89707887		chr5	89677180	89678158		chr5	89703817	89707817	LOC731157
chr5	102455908	102456234		chr5	102392439	102393243		chr5	102453842	102457842	GIN1
chr5	102455908	102456234		chr5	102392439	102393243		chr5	102453952	102457952	PPIP5K2
chr5	115178104	115178760		chr5	115266257	115266956		chr5	115175548	115179548	ATG12
chr5	115176233	115177649		chr5	115266257	115266956		chr5	115175548	115179548	ATG12
chr5	115178104	115178760		chr5	115266257	115266956		chr5	115175303	115179303	AP3S1
chr5	115176233	115177649		chr5	115266257	115266956		chr5	115175303	115179303	AP3S1
chr5	132200675	132202347		chr5	132307022	132307907		chr5	132200576	132204576	GDF9
chr5	132200675	132202347		chr5	132307022	132307907		chr5	132200319	132204319	UQCRQ
chr5	132362176	132363024		chr5	132307022	132307907		chr5	132360296	132364296	ZCCHC10
chr5	132387707	132388362		chr5	132307022	132307907		chr5	132385662	132389662	HSPA4
chr5	175874775	175875149		chr5	175845435	175845800		chr5	175873356	175877356	FAF2
chr5	175875150	175875429		chr5	175845435	175845800		chr5	175873356	175877356	FAF2
chr6	2876637	2877105		chr6	2918099	2918884		chr6	2874744	2878744	SERPINB9P1
chr6	2876637	2877105		chr6	2980233	2980912		chr6	2874744	2878744	SERPINB9P1
chr6	2971115	2972231		chr6	2980233	2980912		chr6	2970399	2974399	SERPINB6
chr6	2988739	2989923		chr6	2918099	2918884		chr6	2986201	2990201	LINC01011
chr6	2985945	2986257		chr6	2971115	2972231		chr6	2986201	2990201	LINC01011
chr6	2988064	2988738		chr6	2971115	2972231		chr6	2986201	2990201	LINC01011
chr6	2988739	2989923		chr6	2971115	2972231		chr6	2986201	2990201	LINC01011
chr6	2988739	2989923		chr6	2980233	2980912		chr6	2986201	2990201	LINC01011
chr6	17985572	17986358		chr6	17938810	17939847		chr6	17985854	17989854	KIF13A
chr6	17986589	17987249		chr6	17938810	17939847		chr6	17985854	17989854	KIF13A
chr6	17987250	17988414		chr6	17938810	17939847		chr6	17985854	17989854	KIF13A
chr6	57181161	57181417		chr6	57079340	57081791		chr6	57177603	57181603	PRIM2
chr6	57181418	57181881		chr6	57079340	57081791		chr6	57177603	57181603	PRIM2
chr6	83774967	83775230		chr6	82963643	82963805		chr6	83773560	83777560	UBE3D
chr6	83775231	83775365		chr6	82963643	82963805		chr6	83773560	83777560	UBE3D
chr6	83775366	83775564		chr6	82963643	82963805		chr6	83773560	83777560	UBE3D
chr6	83775565	83776403		chr6	82963643	82963805		chr6	83773560	83777560	UBE3D
chr6	83776527	83777335		chr6	82963643	82963805		chr6	83773560	83777560	UBE3D
chr6	83775366	83775564		chr6	82963643	82963805		chr6	83775385	83779385	DOPEY1
chr6	83775565	83776403		chr6	82963643	82963805		chr6	83775385	83779385	DOPEY1
chr6	83776527	83777335		chr6	82963643	82963805		chr6	83775385	83779385	DOPEY1
chr6	86158071	86159666		chr6	86146292	86146996		chr6	86157302	86161302	NT5E
chr6	89789819	89790504		chr6	89717900	89718756		chr6	89788429	89792429	PNRC1
chr6	89790505	89790744		chr6	89717900	89718756		chr6	89788429	89792429	PNRC1
chr6	89826445	89826955		chr6	89717900	89718756		chr6	89825800	89829800	SRSF12
chr6	112555246	112555842		chr6	112577904	112578419		chr6	112555797	112559797	LOC101927640
chr6	114179915	114180162		chr6	113094370	113095552		chr6	114176514	114180514	MARCKS
chr6	135373709	135375178		chr6	135568114	135568908		chr6	135374036	135378036	HBS1L
chr6	144164389	144165129		chr6	144061450	144062160		chr6	144162410	144166410	LTV1
chr6	144187533	144188632		chr6	144061450	144062160		chr6	144183573	144187573	ZC2HC1B
chr7	7220479	7221958		chr7	7305159	7306206		chr7	7220246	7224246	C1GALT1
chr7	7222028	7222656		chr7	7305159	7306206		chr7	7220246	7224246	C1GALT1
chr7	7222657	7223017		chr7	7305159	7306206		chr7	7220246	7224246	C1GALT1
chr7	7220479	7221958		chr7	7835098	7835613		chr7	7220246	7224246	C1GALT1
chr7	7603816	7604482		chr7	7835098	7835613		chr7	7603696	7607696	LOC101927391
chr7	7605716	7606239		chr7	7835098	7835613		chr7	7603696	7607696	LOC101927391
chr7	7605716	7606239		chr7	7835098	7835613		chr7	7604616	7608616	MIOS
chr7	7758244	7758802		chr7	7835098	7835613		chr7	7756238	7760238	RPA3
chr7	7678913	7679543		chr7	7835098	7835613		chr7	7678267	7682267	UMAD1
chr7	7679853	7680361		chr7	7835098	7835613		chr7	7678267	7682267	UMAD1
chr7	7680362	7680711		chr7	7835098	7835613		chr7	7678267	7682267	UMAD1
chr7	7680824	7681194		chr7	7835098	7835613		chr7	7678267	7682267	UMAD1
chr7	7681454	7681790		chr7	7835098	7835613		chr7	7678267	7682267	UMAD1
chr7	7682023	7682637		chr7	7835098	7835613		chr7	7678267	7682267	UMAD1
chr7	8007963	8008646		chr7	7835098	7835613		chr7	8006383	8010383	LOC100505921
chr7	8008647	8010225		chr7	7835098	7835613		chr7	8006383	8010383	LOC100505921
chr7	8010226	8010485		chr7	7835098	7835613		chr7	8006383	8010383	LOC100505921
chr7	8007963	8008646		chr7	7835098	7835613		chr7	8006374	8010374	GLCCI1
chr7	8008647	8010225		chr7	7835098	7835613		chr7	8006374	8010374	GLCCI1
chr7	8010226	8010485		chr7	7835098	7835613		chr7	8006374	8010374	GLCCI1
chr7	12250327	12250760		chr7	7835098	7835613		chr7	12248848	12252848	TMEM106B
chr7	41744367	41744911		chr7	41031605	41032189		chr7	41740706	41744706	INHBA
chr7	44788963	44790084		chr7	44756376	44757103		chr7	44786165	44790165	ZMIZ2
chr7	44788963	44790084		chr7	44763450	44763739		chr7	44786165	44790165	ZMIZ2
chr7	45960028	45960838		chr7	46498893	46499468		chr7	45958871	45962871	IGFBP3
chr7	48018985	48019095		chr7	48126405	48126766		chr7	48017222	48021222	HUS1
chr7	48019096	48019325		chr7	48126405	48126766		chr7	48017222	48021222	HUS1
chr7	48019401	48020061		chr7	48126405	48126766		chr7	48017222	48021222	HUS1
chr7	48019326	48019400		chr7	48126405	48126766		chr7	48017222	48021222	HUS1
chr7	75623834	75624896		chr7	75431156	75431427		chr7	75621992	75625992	TMEM120A
chr7	97910281	97910548		chr7	97884401	97885208		chr7	97908979	97912979	BRI3
chr7	97912146	97913389		chr7	97884401	97885208		chr7	97908979	97912979	BRI3
chr7	105921924	105924151		chr7	106101481	106102796		chr7	105923638	105927638	NAMPT
chr7	105924152	105926009		chr7	106101481	106102796		chr7	105923638	105927638	NAMPT
chr7	105926070	105926170		chr7	106101481	106102796		chr7	105923638	105927638	NAMPT
chr7	105926171	105926838		chr7	106101481	106102796		chr7	105923638	105927638	NAMPT
chr7	105927598	105928020		chr7	106101481	106102796		chr7	105923638	105927638	NAMPT
chr7	128412217	128413859		chr7	128919529	128919989		chr7	128413844	128417844	OPN1SW
chr7	131010367	131011166		chr7	130756682	130758114		chr7	131010538	131014538	MKLN1-AS
chr7	131014329	131015094		chr7	130756682	130758114		chr7	131010538	131014538	MKLN1-AS
chr7	142982324	142982613		chr7	143067296	143067602		chr7	142981427	142985427	LOC105375545
chr7	142982614	142982719		chr7	143067296	143067602		chr7	142981427	142985427	LOC105375545
chr7	142982720	142983431		chr7	143067296	143067602		chr7	142981427	142985427	LOC105375545
chr7	142982720	142983431		chr7	143109082	143109645		chr7	142981427	142985427	LOC105375545
chr7	142982324	142982613		chr7	143067296	143067602		chr7	142979992	142983992	TMEM139
chr7	142982614	142982719		chr7	143067296	143067602		chr7	142979992	142983992	TMEM139
chr7	142982720	142983431		chr7	143067296	143067602		chr7	142979992	142983992	TMEM139
chr7	142982720	142983431		chr7	143109082	143109645		chr7	142979992	142983992	TMEM139
chr7	142982720	142983431		chr7	143067296	143067602		chr7	142983308	142987308	CASP2
chr7	142986067	142986778		chr7	143067296	143067602		chr7	142983308	142987308	CASP2
chr7	142986779	142986988		chr7	143067296	143067602		chr7	142983308	142987308	CASP2
chr7	142982720	142983431		chr7	143109082	143109645		chr7	142983308	142987308	CASP2
chr7	143013131	143013979		chr7	143067296	143067602		chr7	143011219	143015219	CLCN1
chr7	143014092	143014749		chr7	143067296	143067602		chr7	143011219	143015219	CLCN1
chr7	143077702	143078088		chr7	143067296	143067602		chr7	143076118	143080118	LOC100507507
chr7	143077095	143077701		chr7	143067296	143067602		chr7	143076118	143080118	LOC100507507
chr7	143077702	143078088		chr7	143067296	143067602		chr7	143076360	143080360	ZYX
chr7	143077095	143077701		chr7	143067296	143067602		chr7	143076360	143080360	ZYX
chr7	143077702	143078088		chr7	143067296	143067602		chr7	143077779	143081779	MIR6892
chr7	150144539	150145983		chr7	150017919	150018201		chr7	150145718	150149718	GIMAP8
chr7	150725212	150726338		chr7	150017919	150018201		chr7	150723509	150727509	ABCB8
chr7	157128747	157130660		chr7	157101738	157102208		chr7	157127710	157131710	DNAJB6
chr7	157130661	157131090		chr7	157101738	157102208		chr7	157127710	157131710	DNAJB6
chr8	33329391	33330225		chr8	33341177	33341517		chr8	33328664	33332664	FUT10
chr8	33330317	33330674		chr8	33341177	33341517		chr8	33328664	33332664	FUT10
chr8	33331507	33332099		chr8	33341177	33341517		chr8	33328664	33332664	FUT10
chr8	33370344	33370632		chr8	33341177	33341517		chr8	33368710	33372710	TTI2
chr8	33370344	33370632		chr8	33341518	33341672		chr8	33368710	33372710	TTI2
chr8	33424597	33424802		chr8	33341177	33341517		chr8	33422646	33426646	RNF122
chr8	71581168	71581529		chr8	72868347	72869089		chr8	71579447	71583447	LACTB2
chr8	71581168	71581529		chr8	72868347	72869089		chr8	71579600	71583600	XKR9
chr8	94927938	94929348		chr8	94886132	94886928		chr8	94926347	94930347	MIR378D2
chr8	94927938	94929348		chr8	94886132	94886928		chr8	94927083	94931083	PDP1
chr8	95731806	95732539		chr8	95574492	95574947		chr8	95730103	95734103	DPY19L4
chr8	101348447	101348854		chr8	101510429	101510729		chr8	101346446	101350446	RNF19A
chr8	103819251	103820008		chr8	103403251	103404338		chr8	103817050	103821050	GASAL1
chr8	119122021	119122455		chr8	118942771	118943032		chr8	119122058	119126058	EXT1
chr8	124780134	124780730		chr8	125454228	125454724		chr8	124778679	124782679	FAM91A1
chr8	145132848	145133392		chr8	145116370	145116701		chr8	145131522	145135522	EXOSC4
chr8	145132848	145133392		chr8	145116370	145116701		chr8	145132777	145136777	MIR6847
chr9	32382284	32383099		chr9	32578809	32578989		chr9	32382601	32386601	ACO1
chr9	32383996	32384436		chr9	32578809	32578989		chr9	32382601	32386601	ACO1
chr9	33076598	33076921		chr9	33101153	33101622		chr9	33074714	33078714	SMU1
chr9	33165290	33165891		chr9	33101153	33101622		chr9	33165356	33169356	B4GALT1
chr9	33165892	33166020		chr9	33101153	33101622		chr9	33165356	33169356	B4GALT1
chr9	33166089	33166267		chr9	33101153	33101622		chr9	33165356	33169356	B4GALT1
chr9	33166635	33168085		chr9	33101153	33101622		chr9	33165356	33169356	B4GALT1
chr9	33165290	33165891		chr9	33101153	33101622		chr9	33164946	33168946	B4GALT1-AS1
chr9	33165892	33166020		chr9	33101153	33101622		chr9	33164946	33168946	B4GALT1-AS1
chr9	33166089	33166267		chr9	33101153	33101622		chr9	33164946	33168946	B4GALT1-AS1
chr9	33166635	33168085		chr9	33101153	33101622		chr9	33164946	33168946	B4GALT1-AS1
chr9	33263999	33265155		chr9	33101153	33101622		chr9	33262759	33266759	BAG1
chr9	33263999	33265155		chr9	33101153	33101622		chr9	33262877	33266877	CHMP5
chr9	33446363	33447173		chr9	33101153	33101622		chr9	33445631	33449631	AQP3
chr9	95056009	95056671		chr9	95498351	95498548		chr9	95054038	95058038	IARS
chr9	95056009	95056671		chr9	95498351	95498548		chr9	95052829	95056829	MIR3651
chr9	95056009	95056671		chr9	95498351	95498548		chr9	95052875	95056875	SNORA84
chr9	99417115	99417972		chr9	99183081	99183659		chr9	99415599	99419599	AAED1
chr9	140100080	140100788		chr9	139969549	139970051		chr9	140098090	140102090	TMEM203
chr9	140100080	140100788		chr9	139969549	139970051		chr9	140098119	140102119	NDOR1
chrX	40946110	40946693		chrX	40831342	40832069		chrX	40942888	40946888	USP9X
chrX	41135612	41136482		chrX	41249179	41249462		chrX	41132992	41136992	LOC105373185
chrX	41134600	41135247		chrX	41249179	41249462		chrX	41132992	41136992	LOC105373185
chrX	48769233	48769707		chrX	48538336	48538867		chrX	48767235	48771235	SLC35A2
chrX	83115295	83116441		chrX	83986167	83986363		chrX	83114134	83118134	CYLC1
chrX	114796996	114798216		chrX	114558793	114559602		chrX	114795058	114799058	PLS3-AS1
chrX	114796996	114798216		chrX	114558793	114559602		chrX	114793177	114797177	PLS3
chr10	12392319	12393119		chr10	12307466	12308182		chr10	12389542	12393542	CAMK1D
chr10	12694790	12695388		chr10	12307466	12308182		chr10	12693196	12697196	MIR4481
chr10	50746703	50747659		chr10	50758103	50758376		chr10	50745584	50749584	ERCC6
chr10	50747660	50747833		chr10	50758103	50758376		chr10	50745584	50749584	ERCC6
chr10	69597125	69598014		chr10	69854257	69854594		chr10	69595937	69599937	DNAJC12
chr10	69833157	69833578		chr10	69853909	69854256		chr10	69833103	69837103	HERC4
chr10	69832679	69833156		chr10	69854257	69854594		chr10	69833103	69837103	HERC4
chr10	69833157	69833578		chr10	69854257	69854594		chr10	69833103	69837103	HERC4
chr10	69864604	69865742		chr10	69853909	69854256		chr10	69863874	69867874	MYPN
chr10	69865897	69866167		chr10	69853909	69854256		chr10	69863874	69867874	MYPN
chr10	69866168	69866546		chr10	69853909	69854256		chr10	69863874	69867874	MYPN
chr10	69866621	69867345		chr10	69853909	69854256		chr10	69863874	69867874	MYPN
chr10	69867390	69867718		chr10	69853909	69854256		chr10	69863874	69867874	MYPN
chr10	69867743	69868052		chr10	69853909	69854256		chr10	69863874	69867874	MYPN
chr10	69864604	69865742		chr10	69854257	69854594		chr10	69863874	69867874	MYPN
chr10	69865781	69865896		chr10	69854257	69854594		chr10	69863874	69867874	MYPN
chr10	69865897	69866167		chr10	69854257	69854594		chr10	69863874	69867874	MYPN
chr10	69866168	69866546		chr10	69854257	69854594		chr10	69863874	69867874	MYPN
chr10	69866621	69867345		chr10	69854257	69854594		chr10	69863874	69867874	MYPN
chr10	69867390	69867718		chr10	69854257	69854594		chr10	69863874	69867874	MYPN
chr10	69867743	69868052		chr10	69854257	69854594		chr10	69863874	69867874	MYPN
chr10	69865781	69865896		chr10	69853909	69854256		chr10	69863874	69867874	MYPN
chr10	70091195	70091474		chr10	69853909	69854256		chr10	70090684	70094684	PBLD
chr10	70091475	70092342		chr10	69853909	69854256		chr10	70090684	70094684	PBLD
chr10	70091195	70091474		chr10	69854257	69854594		chr10	70090684	70094684	PBLD
chr10	70092444	70093433		chr10	69854257	69854594		chr10	70090684	70094684	PBLD
chr10	70092444	70093433		chr10	69853909	69854256		chr10	70090684	70094684	PBLD
chr10	70091195	70091474		chr10	69853909	69854256		chr10	70089450	70093450	HNRNPH3
chr10	70091475	70092342		chr10	69853909	69854256		chr10	70089450	70093450	HNRNPH3
chr10	70091195	70091474		chr10	69854257	69854594		chr10	70089450	70093450	HNRNPH3
chr10	70092444	70093433		chr10	69854257	69854594		chr10	70089450	70093450	HNRNPH3
chr10	70092444	70093433		chr10	69853909	69854256		chr10	70089450	70093450	HNRNPH3
chr10	74384832	74385904		chr10	74364841	74365664		chr10	74383949	74387949	MICU1
chr10	95256148	95256549		chr10	95043232	95045613		chr10	95254369	95258369	CEP55
chr10	104502541	104503571		chr10	105287290	105287888		chr10	104501727	104505727	WBP1L
chr10	105127462	105128559		chr10	105287290	105287888		chr10	105125710	105129710	TAF5
chr10	105240454	105241243		chr10	105287290	105287888		chr10	105236997	105240997	CALHM3
chr10	105274936	105275381		chr10	105287290	105287888		chr10	105275199	105279199	NEURL1-AS1
chr11	192112	192552		chr11	355059	355717		chr11	191080	195080	SCGB1C2
chr11	192112	192552		chr11	355059	355717		chr11	191080	195080	SCGB1C1
chr11	313219	313934		chr11	355059	355717		chr11	311991	315991	IFITM1
chr11	313935	314241		chr11	355059	355717		chr11	311991	315991	IFITM1
chr11	320676	320972		chr11	355059	355717		chr11	318914	322914	IFITM3
chr11	694381	695794		chr11	742143	742747		chr11	693754	697754	DEAF1
chr11	694381	695794		chr11	742143	742747		chr11	693591	697591	TMEM80
chr11	44115872	44116040		chr11	43974519	43974699		chr11	44115099	44119099	EXT2
chr11	47237376	47237941		chr11	47213663	47214260		chr11	47234493	47238493	DDB2
chr11	47237942	47238131		chr11	47213663	47214260		chr11	47234493	47238493	DDB2
chr11	47269393	47270151		chr11	47213663	47214260		chr11	47268398	47272398	ACP2
chr11	47270152	47270720		chr11	47213663	47214260		chr11	47268398	47272398	ACP2
chr11	47269393	47270151		chr11	47213663	47214260		chr11	47267851	47271851	NR1H3
chr11	47270152	47270720		chr11	47213663	47214260		chr11	47267851	47271851	NR1H3
chr11	58938820	58939286		chr11	59060178	59060473		chr11	58936903	58940903	DTX4
chr11	59436671	59437256		chr11	58983280	58983784		chr11	59434511	59438511	PATL1
chr11	63604898	63605711		chr11	63735166	63735429		chr11	63604400	63608400	MARK2
chr11	63932080	63932273		chr11	63735166	63735429		chr11	63931585	63935585	MACROD1
chr11	65624539	65625947		chr11	65476993	65477466		chr11	65623804	65627804	CFL1
chr11	65624539	65625947		chr11	65476993	65477466		chr11	65625872	65629872	MUS81
chr11	65640751	65641206		chr11	65476993	65477466		chr11	65638405	65642405	EFEMP2
chr11	65657876	65657961		chr11	65476993	65477466		chr11	65654010	65658010	FIBP
chr11	65657876	65657961		chr11	65476993	65477466		chr11	65655875	65659875	CCDC85B
chr11	67195270	67195897		chr11	67278418	67278762		chr11	67193935	67197935	RPS6KB2
chr11	110165194	110165945		chr11	110217578	110218371		chr11	110165437	110169437	RDX
chr11	110165946	110167833		chr11	110217578	110218371		chr11	110165437	110169437	RDX
chr11	110167834	110168161		chr11	110217578	110218371		chr11	110165437	110169437	RDX
chr11	110165194	110165945		chr11	110219232	110219455		chr11	110165437	110169437	RDX
chr11	110165946	110167833		chr11	110219232	110219455		chr11	110165437	110169437	RDX
chr11	110167834	110168161		chr11	110219232	110219455		chr11	110165437	110169437	RDX
chr11	110168234	110168717		chr11	110219232	110219455		chr11	110165437	110169437	RDX
chr11	118660364	118660719		chr11	118604467	118604627		chr11	118659972	118663972	DDX6
chr11	118827536	118828127		chr11	118604467	118604627		chr11	118825008	118829008	UPK2
chr11	118868381	118868868		chr11	118604467	118604627		chr11	118866843	118870843	CCDC84
chr11	126081495	126081855		chr11	125803392	125803692		chr11	126079587	126083587	RPUSD4
chr11	126081495	126081855		chr11	125803392	125803692		chr11	126079619	126083619	FAM118B
chr12	46764621	46765847		chr12	46870053	46870232		chr12	46764645	46768645	SLC38A2
chr12	46765848	46767625		chr12	46870053	46870232		chr12	46764645	46768645	SLC38A2
chr12	46767626	46768516		chr12	46870053	46870232		chr12	46764645	46768645	SLC38A2
chr12	79812068	79813209		chr12	79940522	79941032		chr12	79811037	79815037	MIR1252
chr12	79813230	79814924		chr12	79940522	79941032		chr12	79811037	79815037	MIR1252
chr12	80084689	80085727		chr12	79940522	79941032		chr12	80082877	80086877	PAWR
chr12	80085728	80086333		chr12	79940522	79941032		chr12	80082877	80086877	PAWR
chr12	89411075	89411662		chr12	88537924	88538403		chr12	89411469	89415469	LINC02458
chr12	93324806	93325223		chr12	91756419	91756936		chr12	93321107	93325107	EEA1
chr12	98898065	98898659		chr12	98902266	98902482		chr12	98895633	98899633	LINC02453
chr12	99038210	99039036		chr12	98902266	98902482		chr12	99036829	99040829	IKBIP
chr12	99038210	99039036		chr12	98902266	98902482		chr12	99037078	99041078	APAF1
chr12	116714937	116715804		chr12	116855334	116855677		chr12	116712991	116716991	MED13L
chr12	122906689	122907675		chr12	122951468	122951841		chr12	122905116	122909116	CLIP1
chr12	122907676	122907835		chr12	122951468	122951841		chr12	122905116	122909116	CLIP1
chr13	30498336	30499742		chr13	30460111	30460428		chr13	30498788	30502788	LINC00572
chr14	23025678	23025977		chr14	23124159	23124385		chr14	23023956	23027956	LINC02332
chr14	23025978	23026268		chr14	23124159	23124385		chr14	23023956	23027956	LINC02332
chr14	23026371	23027842		chr14	23124159	23124385		chr14	23023956	23027956	LINC02332
chr14	23026269	23026370		chr14	23124159	23124385		chr14	23023956	23027956	LINC02332
chr14	23066272	23067224		chr14	23124159	23124385		chr14	23065147	23069147	ABHD4
chr14	23235225	23235802		chr14	23124159	23124385		chr14	23233731	23237731	OXA1L
chr14	23235803	23237105		chr14	23124159	23124385		chr14	23233731	23237731	OXA1L
chr14	65878451	65878942		chr14	65835477	65836213		chr14	65875310	65879310	FUT8
chr14	65878451	65878942		chr14	65835477	65836213		chr14	65877335	65881335	FUT8-AS1
chr14	77494055	77495391		chr14	77446437	77446853		chr14	77493042	77497042	IRF2BPL
chr14	100150020	100150324		chr14	100372930	100373623		chr14	100148755	100152755	CYP46A1
chr14	100150325	100151929		chr14	100372930	100373623		chr14	100148755	100152755	CYP46A1
chr15	45492286	45492673		chr15	45874175	45874529		chr15	45491373	45495373	SHF
chr15	45570110	45571631		chr15	45874175	45874529		chr15	45569420	45573420	LOC101928414
chr15	45814036	45815323		chr15	45874175	45874529		chr15	45813002	45817002	SLC30A4
chr15	90358902	90359995		chr15	90325466	90325641		chr15	90356072	90360072	ANPEP
chr15	90436892	90437246		chr15	90325466	90325641		chr15	90435617	90439617	AP3S2
chr15	90436892	90437246		chr15	90325642	90325992		chr15	90435617	90439617	AP3S2
chr15	90541693	90543183		chr15	90325642	90325992		chr15	90542723	90546723	ZNF710
chr15	91258511	91259994		chr15	91191365	91191786		chr15	91258371	91262371	CRTC3-AS1
chr15	91259995	91260635		chr15	91191365	91191786		chr15	91258371	91262371	CRTC3-AS1
chr15	91260636	91260709		chr15	91191365	91191786		chr15	91258371	91262371	CRTC3-AS1
chr15	91260710	91261141		chr15	91191365	91191786		chr15	91258371	91262371	CRTC3-AS1
chr15	91261749	91262285		chr15	91191365	91191786		chr15	91258371	91262371	CRTC3-AS1
chr15	91203562	91203942		chr15	91191365	91191786		chr15	91201465	91205465	LINC01585
chr15	91258511	91259994		chr15	91191365	91191786		chr15	91258558	91262558	BLM
chr15	91259995	91260635		chr15	91191365	91191786		chr15	91258558	91262558	BLM
chr15	91260636	91260709		chr15	91191365	91191786		chr15	91258558	91262558	BLM
chr15	91260710	91261141		chr15	91191365	91191786		chr15	91258558	91262558	BLM
chr15	91261749	91262285		chr15	91191365	91191786		chr15	91258558	91262558	BLM
chr15	91262460	91263915		chr15	91191365	91191786		chr15	91258558	91262558	BLM
chr15	91409231	91409984		chr15	91191365	91191786		chr15	91409822	91413822	FURIN
chr15	91411162	91411703		chr15	91191365	91191786		chr15	91409822	91413822	FURIN
chr15	91411704	91412049		chr15	91191365	91191786		chr15	91409822	91413822	FURIN
chr15	91412495	91413363		chr15	91191365	91191786		chr15	91409822	91413822	FURIN
chr15	91413364	91413750		chr15	91191365	91191786		chr15	91409822	91413822	FURIN
chr15	91413751	91413999		chr15	91191365	91191786		chr15	91409822	91413822	FURIN
chr15	91412050	91412494		chr15	91191365	91191786		chr15	91409822	91413822	FURIN
chr15	91424418	91425955		chr15	91191365	91191786		chr15	91425665	91429665	FES
chr15	91425956	91426966		chr15	91191365	91191786		chr15	91425665	91429665	FES
chr15	91426967	91427173		chr15	91191365	91191786		chr15	91425665	91429665	FES
chr15	91427174	91428573		chr15	91191365	91191786		chr15	91425665	91429665	FES
chr15	91428574	91428652		chr15	91191365	91191786		chr15	91425665	91429665	FES
chr15	91428653	91428704		chr15	91191365	91191786		chr15	91425665	91429665	FES
chr15	91428705	91429457		chr15	91191365	91191786		chr15	91425665	91429665	FES
chr15	91429458	91429634		chr15	91191365	91191786		chr15	91425665	91429665	FES
chr15	91429635	91429738		chr15	91191365	91191786		chr15	91425665	91429665	FES
chr15	91444580	91445738		chr15	91191365	91191786		chr15	91443448	91447448	MAN2A2
chr15	91445739	91446441		chr15	91191365	91191786		chr15	91443448	91447448	MAN2A2
chr15	91446442	91446532		chr15	91191365	91191786		chr15	91443448	91447448	MAN2A2
chr15	91446533	91446941		chr15	91191365	91191786		chr15	91443448	91447448	MAN2A2
chr15	91446942	91447530		chr15	91191365	91191786		chr15	91443448	91447448	MAN2A2
chr15	91472118	91472510		chr15	91191365	91191786		chr15	91471410	91475410	UNC45A
chr15	91472569	91473178		chr15	91191365	91191786		chr15	91471410	91475410	UNC45A
chr15	91473179	91473657		chr15	91191365	91191786		chr15	91471410	91475410	UNC45A
chr15	91473837	91474233		chr15	91191365	91191786		chr15	91471410	91475410	UNC45A
chr15	91474234	91474502		chr15	91191365	91191786		chr15	91471410	91475410	UNC45A
chr15	91474503	91474799		chr15	91191365	91191786		chr15	91471410	91475410	UNC45A
chr15	91474800	91475326		chr15	91191365	91191786		chr15	91471410	91475410	UNC45A
chr15	91475327	91475499		chr15	91191365	91191786		chr15	91471410	91475410	UNC45A
chr15	91473837	91474233		chr15	91191365	91191786		chr15	91473799	91477799	HDDC3
chr15	91474234	91474502		chr15	91191365	91191786		chr15	91473799	91477799	HDDC3
chr15	91474503	91474799		chr15	91191365	91191786		chr15	91473799	91477799	HDDC3
chr15	91474800	91475326		chr15	91191365	91191786		chr15	91473799	91477799	HDDC3
chr15	91475327	91475499		chr15	91191365	91191786		chr15	91473799	91477799	HDDC3
chr15	91475500	91475852		chr15	91191365	91191786		chr15	91473799	91477799	HDDC3
chr15	91475853	91476659		chr15	91191365	91191786		chr15	91473799	91477799	HDDC3
chr15	91476660	91477482		chr15	91191365	91191786		chr15	91473799	91477799	HDDC3
chr15	91477483	91477783		chr15	91191365	91191786		chr15	91473799	91477799	HDDC3
chr15	91477784	91477916		chr15	91191365	91191786		chr15	91473799	91477799	HDDC3
chr15	91499628	91500545		chr15	91191365	91191786		chr15	91496106	91500106	RCCD1
chr15	91498676	91498760		chr15	91191365	91191786		chr15	91496106	91500106	RCCD1
chr15	99325294	99326053		chr15	99433281	99433532		chr15	99325655	99329655	MIR4714
chr16	11683051	11683368		chr16	11726853	11727331		chr16	11679322	11683322	LITAF
chr16	27214528	27214787		chr16	27375529	27376931		chr16	27212807	27216807	KDM8
chr16	27214840	27215718		chr16	27375529	27376931		chr16	27212807	27216807	KDM8
chr16	27326825	27327148		chr16	27375529	27376931		chr16	27323230	27327230	IL4R
chr16	27327149	27327463		chr16	27375529	27376931		chr16	27323230	27327230	IL4R
chr16	31085123	31086125		chr16	31033498	31034411		chr16	31083641	31087641	ZNF668
chr16	31085123	31086125		chr16	31033498	31034411		chr16	31083743	31087743	ZNF646
chr16	31469780	31470801		chr16	31033498	31034411		chr16	31467594	31471594	ARMC5
chr16	87811591	87811780		chr16	87850450	87851578		chr16	87810754	87814754	LOC102724467
chr17	3795364	3796089		chr17	3905550	3906440		chr17	3794337	3798337	CAMKK1
chr17	21030439	21031543		chr17	21162093	21162331		chr17	21028241	21032241	DHRS7B
chr17	21187863	21188498		chr17	21162093	21162331		chr17	21185968	21189968	MAP2K3
chr17	21189060	21189809		chr17	21162093	21162331		chr17	21185968	21189968	MAP2K3
chr17	40575383	40575594		chr17	40687319	40689771		chr17	40573338	40577338	CAVIN1
chr17	41739173	41739399		chr17	41673010	41673141		chr17	41737262	41741262	MEOX1
chr17	41739400	41739651		chr17	41673010	41673141		chr17	41737262	41741262	MEOX1
chr17	48277232	48278137		chr17	48397077	48397405		chr17	48277000	48281000	COL1A1
chr17	48290593	48291503		chr17	48397077	48397405		chr17	48290055	48294055	LINC01969
chr17	48347203	48347697		chr17	48397077	48397405		chr17	48346767	48350767	TMEM92
chr17	48943582	48943992		chr17	49227239	49227412		chr17	48943339	48947339	TOB1
chr17	48943582	48943992		chr17	49227239	49227412		chr17	48942040	48946040	TOB1-AS1
chr17	49197246	49197575		chr17	49227239	49227412		chr17	49196226	49200226	SPAG9
chr17	49197681	49199344		chr17	49227239	49227412		chr17	49196226	49200226	SPAG9
chr17	49199345	49199510		chr17	49227239	49227412		chr17	49196226	49200226	SPAG9
chr17	60781737	60781992		chr17	61101900	61102867		chr17	60781567	60785567	LOC105371855
chr17	74449214	74449874		chr17	74597823	74598285		chr17	74447288	74451288	UBE2O
chr17	74449214	74449874		chr17	74597823	74598285		chr17	74447433	74451433	AANAT
chr17	74525510	74526585		chr17	74597823	74598285		chr17	74521668	74525668	PRCD
chr17	74554514	74554789		chr17	74597823	74598285		chr17	74551846	74555846	SNHG16
chr17	74554514	74554789		chr17	74597823	74598285		chr17	74552872	74556872	SNORD1C
chr17	74558455	74559009		chr17	74597823	74598285		chr17	74555190	74559190	SNORD1B
chr17	74558455	74559009		chr17	74597823	74598285		chr17	74555715	74559715	SNORD1A
chr17	74667238	74667809		chr17	74597823	74598285		chr17	74666010	74670010	LOC105274304
chr17	74667810	74667902		chr17	74597823	74598285		chr17	74666010	74670010	LOC105274304
chr17	75276860	75278355		chr17	75083998	75084664		chr17	75275979	75279979	LOC105371907
chr17	75278545	75278943		chr17	75083998	75084664		chr17	75275979	75279979	LOC105371907
chr17	75276860	75278355		chr17	75083998	75084664		chr17	75275492	75279492	2018-09-09
chr17	75278545	75278943		chr17	75083998	75084664		chr17	75275492	75279492	2018-09-09
chr17	76976022	76977403		chr17	77013274	77013813		chr17	76974061	76978061	LGALS3BP
chr18	60381382	60382314		chr18	60531044	60531574		chr18	60380672	60384672	PHLPP1
chr18	60382315	60382610		chr18	60531044	60531574		chr18	60380672	60384672	PHLPP1
chr18	60382611	60384388		chr18	60531044	60531574		chr18	60380672	60384672	PHLPP1
chr18	60384389	60384757		chr18	60531044	60531574		chr18	60380672	60384672	PHLPP1
chr19	6460237	6460472		chr19	6865509	6866048		chr19	6457781	6461781	SLC25A23
chr19	6737308	6737865		chr19	6865509	6866048		chr19	6735633	6739633	GPR108
chr19	6737866	6738386		chr19	6865509	6866048		chr19	6735633	6739633	GPR108
chr19	6737308	6737865		chr19	6865509	6866048		chr19	6734789	6738789	MIR6791
chr19	6737866	6738386		chr19	6865509	6866048		chr19	6734789	6738789	MIR6791
chr19	6737308	6737865		chr19	6865509	6866048		chr19	6737693	6741693	TRIP10
chr19	6737866	6738386		chr19	6865509	6866048		chr19	6737693	6741693	TRIP10
chr19	14062739	14063061		chr19	14119828	14120288		chr19	14062204	14066204	PODNL1
chr19	14062739	14063061		chr19	14119828	14120288		chr19	14061286	14065286	DCAF15
chr19	16770916	16771369		chr19	16933954	16934279		chr19	16768968	16772968	SMIM7
chr19	16770916	16771369		chr19	16933954	16934279		chr19	16769938	16773938	TMEM38A
chr19	17185865	17186464		chr19	16933954	16934279		chr19	17184343	17188343	HAUS8
chr19	17186465	17187100		chr19	16933954	16934279		chr19	17184343	17188343	HAUS8
chr19	17185638	17185864		chr19	17397539	17397780		chr19	17184343	17188343	HAUS8
chr19	17185865	17186464		chr19	17397539	17397780		chr19	17184343	17188343	HAUS8
chr19	17185865	17186464		chr19	16933954	16934279		chr19	17184591	17188591	MYO9B
chr19	17186465	17187100		chr19	16933954	16934279		chr19	17184591	17188591	MYO9B
chr19	17185638	17185864		chr19	17397539	17397780		chr19	17184591	17188591	MYO9B
chr19	17185865	17186464		chr19	17397539	17397780		chr19	17184591	17188591	MYO9B
chr19	17442966	17443644		chr19	17397539	17397780		chr19	17443638	17447638	ANO8
chr19	17443645	17444649		chr19	17397539	17397780		chr19	17443638	17447638	ANO8
chr19	17443645	17444649		chr19	17397539	17397780		chr19	17443791	17447791	GTPBP3
chr19	21264142	21264869		chr19	21208237	21208758		chr19	21262953	21266953	ZNF714
chr19	35635660	35636275		chr19	35705660	35706321		chr19	35632154	35636154	FXYD7
chr19	36139017	36139800		chr19	36069581	36069929		chr19	36137125	36141125	COX6B1
chr19	47814380	47814544		chr19	47848268	47848562		chr19	47811104	47815104	C5AR1
chr19	51014505	51014837		chr19	50877783	50878021		chr19	51012612	51016612	JOSD2
chr20	36661928	36662606		chr20	36191272	36193609		chr20	36659870	36663870	TTI1
chr20	36661928	36662606		chr20	36191272	36193609		chr20	36659948	36663948	RPRD1B
chr20	48431112	48431863		chr20	48382372	48383251		chr20	48427250	48431250	SLC9A8
chr20	48429681	48429872		chr20	48379348	48379875		chr20	48427250	48431250	SLC9A8
chr20	48430048	48431111		chr20	48379348	48379875		chr20	48427250	48431250	SLC9A8
chr20	57606398	57607389		chr20	57587302	57588314		chr20	57605422	57609422	ATP5E
chr20	62168282	62169362		chr20	61863254	61863821		chr20	62166723	62170723	PTK6
chr21	26980960	26981184		chr21	28087603	28088123		chr21	26977801	26981801	MRPL39
chr21	26980126	26980811		chr21	28087603	28088123		chr21	26977801	26981801	MRPL39
chr21	44313262	44314101		chr21	44393164	44393319		chr21	44311378	44315378	NDUFV3
chr21	44344088	44344503		chr21	44393164	44393319		chr21	44343708	44347708	ERVH48-1
chr21	44393164	44393319		chr21	44390905	44391834		chr21	44392620	44396620	PKNOX1
chr21	44494863	44495170		chr21	44393164	44393319		chr21	44495053	44499053	CBSL
chr21	44495263	44495830		chr21	44393164	44393319		chr21	44495053	44499053	CBSL
chr21	44494863	44495170		chr21	44393164	44393319		chr21	44494971	44498971	CBS
chr21	44495263	44495830		chr21	44393164	44393319		chr21	44494971	44498971	CBS
chr21	44525920	44526141		chr21	44393164	44393319		chr21	44525688	44529688	U2AF1
chr21	44527902	44528862		chr21	44393164	44393319		chr21	44525688	44529688	U2AF1
chr21	44525920	44526141		chr21	44393164	44393319		chr21	44525716	44529716	U2AF1L5
chr21	44527902	44528862		chr21	44393164	44393319		chr21	44525716	44529716	U2AF1L5
chr21	45717696	45718518		chr21	45633551	45633907		chr21	45717917	45721917	PFKL
chr21	45719837	45721895		chr21	45633551	45633907		chr21	45717917	45721917	PFKL
chr22	29428699	29429113		chr22	29480039	29480925		chr22	29425464	29429464	ZNRF3-AS1
chr22	29663954	29664481		chr22	29480039	29480925		chr22	29662152	29666152	RHBDD3
chr22	29663954	29664481		chr22	29480039	29480925		chr22	29661998	29665998	EWSR1
chr22	36925712	36925879		chr22	37372440	37373864		chr22	36923277	36927277	EIF3D
chr22	36925920	36926480		chr22	37372440	37373864		chr22	36923277	36927277	EIF3D
chr22	37169801	37170472		chr22	37372440	37373864		chr22	37170177	37174177	IFT27
chr22	37170628	37171546		chr22	37372440	37373864		chr22	37170177	37174177	IFT27
chr22	37171869	37172095		chr22	37372440	37373864		chr22	37170177	37174177	IFT27
chr22	37172112	37173850		chr22	37372440	37373864		chr22	37170177	37174177	IFT27
chr22	37264851	37265470		chr22	37372440	37373864		chr22	37264485	37268485	NCF4-AS1
chr22	37266079	37266408		chr22	37372440	37373864		chr22	37264485	37268485	NCF4-AS1
chr22	37266504	37266679		chr22	37372440	37373864		chr22	37264485	37268485	NCF4-AS1
chr22	37266680	37268427		chr22	37372440	37373864		chr22	37264485	37268485	NCF4-AS1
chr22	37253702	37255528		chr22	37372440	37373864		chr22	37255030	37259030	NCF4
chr22	37418075	37418210		chr22	37585071	37585579		chr22	37414224	37418224	TST
chr22	37585071	37585579		chr22	37591914	37592987		chr22	37582330	37586330	C1QTNF6
chr22	37585580	37586042		chr22	37591914	37592987		chr22	37582330	37586330	C1QTNF6
chr22	40915774	40916134		chr22	41036343	41037184		chr22	40915804	40919804	LOC101927257
chr22	43114814	43115379		chr22	43133493	43133837		chr22	43115307	43119307	A4GALT
chr22	43409902	43412430		chr22	43133493	43133837		chr22	43409182	43413182	PACSIN2
